# Supplementary material for: Perceived Diet Quality, Eating Behaviour, and Lifestyle Changes in a Mexican Population with Internet Access during Confinement for the COVID-19 Pandemic: ESCAN-COVID19Mx Survey
Source: Nutrients. 2021 Nov 26;13(12):4256. doi: 10.3390/nu13124256 (PMC8706190; doi:10.3390/nu13124256)
Supplement: Supplementary file 1 [file nutrients-13-04256-s001.zip]

Archive with 1 entries (1 files):
- nutrients-1435413-supplementary.pdf
